# Supplementary material for: Structure-Guided Strategies of Targeted Therapies for Patients with EGFR-Mutant Non–Small Cell Lung Cancer
Source: Biomolecules. 2023 Jan 20;13(2):210. doi: 10.3390/biom13020210 (PMC9953181; doi:10.3390/biom13020210)
Supplement: Supplementary file 1 [file biomolecules-13-00210-s001.zip]

Archive with 1 entries (1 files):
- biomolecules-2098784-supplementary.xlsx
