# Supplementary material for: Structure-Guided Strategies of Targeted Therapies for Patients with EGFR-Mutant Non–Small Cell Lung Cancer
Source: Biomolecules. 2023 Jan 20;13(2):210. doi: 10.3390/biom13020210 (PMC9953181; doi:10.3390/biom13020210)
Supplement: Supplementary file 1 [file biomolecules-13-00210-s001.zip › biomolecules-2098784-supplementary.xlsx]

## Sheet: Table S1
Ex19Del	HGVSp_Short
p.E746_A750del	1046
p.E746_A750del+p.T790M	160
p.L747_P753delinsS	103
p.L747_T751del	89
p.E746_S752delinsV	63
p.L747_A750delinsP	58
p.L747_E749del	27
p.S752_I759del	23
p.C797S+p.E746_A750del+p.T790M	23
p.E746_T751delinsA	22
p.L747_P753delinsS+p.T790M	18
p.A750P+p.L747_E749del	15
p.L747_S752del	15
p.L747_T751delinsP	14
p.E746_T751delinsI	11
p.E746_S752delinsA	11
p.E746_T751del	10
p.E746_T751delinsA+p.T790M	9
p.E746_A750delinsRP	9
p.L747_T751del+p.T790M	8
p.E746_S752delinsV+p.G724S	6
p.L747_A750delinsP+p.T790M	5
p.A755G+p.L747_P753delinsS	5
p.C797S+p.E746_A750del	5
p.T751_E758del	5
p.T751_I759delinsN	5
p.E746_P753delinsVS	5
p.L747_E749del+p.T790M	5
p.E746_A750delinsAP	5
p.E746_S752delinsV+p.T790M	4
p.E746_T751delinsIP	4
p.L747_S752del+p.T790M	4
p.E746_P753delinsDIS+p.T790M	4
p.E746_E749del	4
p.L747_A750delinsS	4
p.E746_E749del+p.T790M	3
p.L747_S752delinsF	3
p.L747_A755delinsAT	3
p.E746_A750del+p.E746_T751delinsI+p.T751I	3
p.E746_A750delinsQP	3
p.L747_T751del+p.S768I	3
p.E746_T751delinsVA	3
p.C797G+p.E746_A750del+p.T790M	3
p.E746_T751delinsVP	3
p.A755D+p.L747_P753delinsS	3
p.L747_S752delinsQ	2
p.C797S+p.E746_T751delinsVP+p.T790M	2
p.E746_P753delinsLS	2
p.E746_A750delinsP	2
p.K754E+p.L747_E749del	2
p.L747_A750del	2
p.C797S+p.E746_S752delinsV	2
p.E746_T751delinsN+p.Q791Afs*106	2
p.C797S+p.L747_T751del+p.T790M	2
p.L747_A750del+p.T751P	2
p.E746_P753delinsVS+p.T790M	2
p.E746_S752delinsD	2
p.E746_S752delinsV+p.G724S+p.T790M	2
p.T751_I759delinsS	2
p.E746_P753delinsIS	2
p.E746_A750delinsAP+p.T790M	2
p.E746_T751delinsVP+p.T790M	2
p.C797S+p.L747_A750delinsP	2
p.E746_E749delinsD	2
p.R748_P753del	2
p.E746_S752delinsI	2
p.L747Qfs*16+p.L747_S752delinsQ+p.S752Efs*9	1
p.L747_T751delinsN+p.V786M	1
p.K739_I744delinsN	1
p.E746_T751delinsVA+p.T751=+p.T751A	1
p.A313V+p.C797S+p.E746_S752delinsD	1
p.L747_A750delinsEP	1
p.L718V+p.L747_P753delinsS	1
p.E746_A750delinsNP+p.T790M	1
p.E746_A750del+p.V834L	1
p.G724S+p.L747_S752del	1
p.L747_P753delinsS+p.S306L	1
p.L747_S752del+p.S995F	1
p.L747_S752delinsQH	1
p.E746_A750delinsDT	1
p.L747_T751delinsPA	1
p.A750=+p.A750P+p.E746_A750delinsAP+p.E749A+p.E749D	1
p.E746_A750del+p.R427=	1
p.A750_E758delinsG+p.E758G	1
p.L747_T751delinsPR	1
p.A755G+p.L747_P753delinsS+p.T790M	1
p.E746_A750del+p.I706T	1
p.L747Sfs*10+p.L747_A755delinsSES+p.N756Tfs*10+p.T790M	1
p.L747_A755delinsSKD	1
p.E746Vfs*16+p.E746_T751delinsVA+p.R748Hfs*15+p.T751=+p.T751A	1
p.E746_S752delinsV+p.S752F	1
p.*627*+p.E746_A750del	1
p.C797S+p.L747_P753delinsS+p.T790M	1
p.A289D+p.L747_T751del	1
p.L747_T751delinsP+p.T790M	1
p.C797S+p.C797S+p.E746_A750del+p.T790M	1
p.L747_K754delinsSR	1
p.L747_E749delinsQ	1
p.L747_S752del+p.V769L	1
p.E746_A750del+p.L62R	1
p.L747_A755delinsSKG	1
p.E746_E749delinsA	1
p.E746_T751del+p.T790M	1
p.L747_P753del	1
p.L703F+p.L747_T751del	1
p.E746_S752delinsA+p.S752F	1
p.E746_A750del+p.S720F	1
p.E746_T751delinsV	1
p.E746_T751delinsL+p.V674I	1
p.E746_T751delinsD	1
p.E746_T751del+p.R98Q	1
p.E746_A750del+p.L792F+p.T790M	1
p.E746_A750delinsNS	1
p.S752_I759del+p.T790M	1
p.L747_A755delinsSRD	1
p.L707F+p.L747_P753delinsS	1
p.I759M+p.S752_I759del	1
p.A86T+p.L747_P753delinsS	1
p.E746_E749delinsQ	1
p.E746_A750del+p.M600T	1
p.A750Efs*16+p.A750Nfs*12+p.A750Qfs*16+p.A750del+p.E746_A750del+p.E746_A750del+p.L747Yfs*15+p.L747_T751delinsS+p.R748Kfs*16+p.R748Nfs*12+p.T751Ifs*11+p.T751del+p.T790M	1
p.L747_S752delinsQP	1
p.L747_A755delinsAN	1
p.K739Q+p.L747_T751del	1
p.P753_I759del+p.T751del	1
p.E746_T751delinsVS	1
p.I744_A750delinsVK	1
p.E551K+p.E746_A750del	1
p.C797S+p.L747_P753delinsS+p.L792H+p.T790M	1
p.K754_I759del+p.L861Q	1
p.E746_T751delinsV+p.T790M	1
p.C797S+p.E746_T751delinsV+p.T790M	1
p.E746_T751delinsIPS	1
p.T751_I759delinsA	1
p.C797S+p.E746_T751delinsA+p.T790M	1
p.L747_T751del+p.X433_splice	1
p.I744_T751delinsMKE	1
p.C797S+p.L747_A755delinsSKD	1
p.L747_T751delinsQ	1
p.C797S+p.L747_T751delinsQ+p.T790M	1
p.D314N+p.E746_A750del	1
p.E1180V+p.E746_S752delinsV+p.G724S+p.T790M	1
p.K754E+p.L747_E749del+p.T790M	1
p.L747_T751del+p.L833V	1
p.D770V+p.L747_T751del	1
p.E746_T751delinsA+p.I82M	1
p.E746_A750del+p.H1111Q	1
p.A1102G+p.T751_I759delinsS	1
p.E746_A750del+p.M952I	1
p.L747_T751delinsN	1
p.E746_A750del+p.R334H+p.T790M	1
p.K294R+p.L747_T751del	1
p.*297*+p.C620=+p.E746_A750del+p.G863Vfs*40+p.L104Cfs*16+p.L858Q+p.Y869=	1
p.K716N+p.L747_P753delinsS	1
p.E746_A750del+p.V769L	1
p.E746_A750del+p.L833V	1
p.E746_T751delinsA+p.L858R	1
p.*500*+p.E746_T751delinsA	1
p.E746_A750delinsP+p.T790M	1
p.T751_E758delinsSQQG	1
p.E746_P753delinsDIS	1
p.L747_T751del+p.L861Q	1
p.A750P+p.E746_A750delinsIP	1
p.E746_A750del+p.E967K	1
p.A750_I759delinsPT+p.T790M	1
p.E746_S752delinsV+p.P753Rfs*13	1
p.L747S+p.T751_A755del	1
p.L747_A755delinsSMS	1
p.E746_T751delinsAPS	1
p.C797S+p.L747_A750delinsP+p.T790M	1
p.E746_A750delinsD	1
p.A750P+p.L747_A750delinsP+p.T790M	1
p.E746_A750del+p.T790=	1
p.A743T+p.E746_A750del	1
p.*875*+p.E746_A750del+p.I744=	1
p.E746_A750del+p.F712L	1
p.E746_A750del+p.K754T+p.T790M	1
p.L747_P753delinsSIS+p.T790M	1
p.K754Q+p.L747_T751del	1
p.A118=+p.E746_A750del	1
p.E746_A750del+p.K754Q+p.T751A+p.T790M	1
p.L747_A750del+p.T751P+p.T790M	1
p.L747_S752del+p.P753Q	1
p.A755=+p.L747_P753delinsS	1
p.E749A+p.L747_E749del	1
p.E746_T751delinsN	1
p.E749_K754del+p.T790M	1
p.C797S+p.E746_E749del+p.T790M	1
p.C797S+p.R748_P753delinsPTS+p.T790M	1
p.L747_P753delinsCNIS	1
p.R748_P753delinsT	1
p.L747_S752delinsF+p.S768I	1
p.L747_P753delinsQPS+p.P753Efs*9+p.P753S	1
	2003

## Sheet: Table S2
L858R	HGVSp_Short
p.L858R	1040
p.L858R+p.T790M	120
p.L858R+p.S768I	23
p.L858R+p.V834L	15
p.C797S+p.L858R+p.T790M	12
p.L62R+p.L858R	11
p.L833V+p.L858R	10
p.E709K+p.L858R	9
p.A289T+p.L858R	7
p.A289V+p.L858R	7
p.E709A+p.L858R	7
p.D1012V+p.L858R	6
p.A871G+p.L858R	6
p.E709V+p.L858R	5
p.L747S+p.L858R	4
p.A871E+p.L858R	4
p.L858R+p.R776H	3
p.L858R+p.V689M	3
p.L718Q+p.L718V+p.L858R+p.T790M	3
p.L858R+p.R776S	3
p.K860I+p.L858R	3
p.L858R+p.R776C	3
p.L858R+p.V689L	3
p.K757N+p.L858R	3
p.I744M+p.L858R	3
p.L858R+p.Q701L	3
p.D761Y+p.L858R	3
p.L833_V834delinsFL+p.L858R	3
p.L858R+p.T263P	3
p.G917R+p.L858R	2
p.L838V+p.L858R	2
p.A289D+p.L858R	2
p.C797S+p.K860I+p.L858R+p.T790M	2
p.L707W+p.L858R	2
p.L858R+p.R108K	2
p.H870R+p.L858R+p.S306L	2
p.A237V+p.L858R	2
p.L858R+p.V769M	2
p.D1014V+p.L858R	2
p.L718V+p.L858R	2
p.E84V+p.L858R	1
p.L833V+p.L858R+p.P373L	1
p.L858R+p.Y891D	1
p.E931G+p.L858R	1
p.D256Y+p.L858R	1
p.A289V+p.L858R+p.T790M	1
p.E928Q+p.L858R	1
p.L703V+p.L858R	1
p.G632=+p.L858R	1
p.L858R+p.R889G+p.T790M	1
p.L858R+p.T854A	1
p.L858R+p.X983_splice	1
p.L858R+p.V651L	1
p.L858R+p.T725M	1
p.L858R+p.V651M	1
p.I759F+p.L858R	1
p.L62R+p.L858R+p.T790M	1
p.L844V+p.L858R	1
p.G598V+p.L858R	1
p.C797S+p.L833V+p.L858R	1
p.D416N+p.L858R	1
p.L858R+p.R149L	1
p.L858R+p.T790M+p.X1055_splice	1
p.E865D+p.K860I+p.K867T+p.L858R+p.T790M	1
p.C797S+p.L858R	1
p.D1012G+p.L858R	1
p.L858R+p.M881T	1
p.*627*+p.L858R	1
p.L858R+p.S306L	1
p.E865D+p.K860I+p.K867T+p.L858R	1
p.K593=+p.L858R	1
p.K860I+p.K867T+p.L858R	1
p.G779C+p.L858R	1
p.L718Q+p.L858R+p.T790M	1
p.L858R+p.T790M+p.X142_splice	1
p.L833F+p.L858R+p.T790M	1
p.A1192D+p.L62R+p.L858R	1
p.A508V+p.L858R	1
p.L858R+p.V1010D	1
p.L858R+p.T790_C797delinsMQLMPFGS	1
p.L858R+p.V1010_D1014del	1
p.K757M+p.L858R	1
p.H870R+p.L858R	1
p.*500*+p.L858R	1
p.E496=+p.K737E+p.L119=+p.L858R	1
p.L858R+p.P794S	1
p.E709G+p.L858R	1
p.E746_T751delinsA+p.L858R	1
p.*500*+p.L858R+p.X500_splice	1
p.L858R+p.Y1016C	1
p.K757N+p.L858R+p.T790M	1
p.L858R+p.S768I+p.T790M	1
p.L858R+p.M277_D278delinsIY	1
p.L858R+p.T790M+p.T854S	1
p.L858R+p.T854S	1
p.C797S+p.D761Y+p.L858R+p.T790M	1
p.C797G+p.D761Y+p.L858R+p.T790M	1
p.D761Y+p.L858R+p.T790M	1
p.E709K+p.G5A+p.L858R+p.T790M	1
p.G221V+p.L858R	1
p.L858R+p.R324L	1
p.L833F+p.L858R+p.V834L	1
p.K860I+p.L858R+p.T790M	1
p.L833F+p.L858R	1
p.A1192T+p.G627R+p.L858R	1
p.L858R+p.T790M+p.V834L	1
p.L858R+p.X142_splice	1
p.L858R+p.Q1056H	1
p.D1012Y+p.L858R	1
p.D1014N+p.L858R	1

## Sheet: Table S3
E709X	HGVSp_Short
p.E709_T710delinsD	30
p.E709K	2
p.E709_T710delinsG	1

## Sheet: Table S4
G719X	HGVSp_Short
p.G719A	64
p.G719C	6
p.G719S	2
p.G719D	2
p.G719V	1

## Sheet: Table S5
Ex20ins	HGVSp_Short
p.A767_V769dup	51
p.S768_D770dup	42
p.N771_H773dup	20
p.M766delinsIGQR	19
p.P772_H773dup	13
p.A767_S768insQRG	12
p.S768_V769delinsIL	12
p.H773dup	12
p.H773_V774insAH	11
p.D770delinsGY	10
p.P772dup	7
p.P772_H773insGNP	6
p.D770_N771insY	6
p.N771dup	6
p.D770delinsEQPP	5
p.D770_N771insG	5
p.V769_D770insGSV	4
p.H773_V774dup	3
p.N771delinsKPP	3
p.D770delinsEH	2
p.D770delinsEF	2
p.N771_P772insV	2
p.H773_V774insTH	2
p.N771delinsGF	2
p.D770_N771insGD	2
p.N771_P772insH	2
p.D770delinsEL	2
p.A767_S768insTVA	1
p.S768_V769insMDS	1
p.D770_N771insGF	1
p.H773delinsPNPY	1
p.N771_P772insG	1
p.D770_N771insSMD	1
p.P772_H773insPH	1
p.N771delinsRD	1
p.N771_P772insGH	1
p.P772_H773insPR	1
p.D770_N771insQR	1
p.H773_V774insHH	1
p.D770_N771insKRR	1
p.M766delinsIGHA	1
p.D770delinsEQP	1
p.V769_D770insGQ	1
p.P772_H773insIC	1
p.D770delinsEQPA	1
p.D770_N771insQPT	1
p.H773delinsPRD	1
p.H773_V774insGNPH	1
p.P772_H773insYNP	1
p.P772_C775dup	1
p.D770delinsGTH	1
p.V769_D770insCV	1
p.P772_H773insNAH	1
p.P772_H773insPNP	1
p.N771_P772insHN	1
p.P772_H773insQ	1
p.P772_H773insGDP	1
p.D770_N771insKD	1
p.V769_D770insGG	1
p.V769_D770insATP	1
p.N771delinsTH	1
p.V769_D770insEASV	1
p.H773_V774insY	1
p.N771_P772insTP	1
p.V774_C775insQPP	1
p.M766_A767insWPA	1
p.A767delinsGHS	1
p.N771delinsRY	1
p.N771delinsKHKH	1
p.N771delinsKP	1
p.N771delinsSTH	1
p.N771_P772insHH	1
p.N771delinsKPPH	1
	309

## Sheet: Table S6
S768I	HGVSp_Short
p.S768_D770dup	42
p.S768_V769delinsIL	12
p.A767_S768insQRG	12
p.S768I	3
p.S768_V769delinsIM	2
p.A767_S768insTVA	1
p.S768_V769insMDS	1

## Sheet: Table S7
L861X	HGVSp_Short
p.L861Q	102
p.L861R	3

## Sheet: Table S8
uncommon mutations	HGVSp_Short
p.L861Q	102		Note: not include classical + rare mutations
p.G719A	64
p.A767_V769dup	51
p.S768_D770dup	42
p.G719C+p.S768I	40
p.E709_T710delinsD	30
p.G719A+p.S768I	22
p.N771_H773dup	20
p.M766delinsIGQR	19
p.T790M	18
p.L858Q	16
p.G719S+p.S768I	14
p.P772_H773dup	13
p.L747P	13
p.*627*	13
p.G719A+p.L861Q	12
p.E709A+p.G719A	12
p.S768_V769delinsIL	12
p.A767_S768insQRG	12
p.I740_K745dup	12
p.H773dup	12
p.H773_V774insAH	11
p.E709K+p.G719A	11
p.X762_splice	11
p.G719S+p.L861Q	10
p.D770delinsGY	10
p.*297*	9
p.G779F	8
p.E709A+p.G719S	8
p.P772dup	7
p.*1091*	6
p.N771dup	6
p.G719A+p.T790M	6
p.G719A+p.R776H	6
p.P772_H773insGNP	6
p.K745_E746insVPVAIK	6
p.D770_N771insY	6
p.G719C	6
p.G719A+p.L833V	5
p.L730R	5
p.D770delinsEQPP	5
p.H773_V774delinsLM	5
p.D770_N771insG	5
p.S768I+p.V774M	5
p.A840T	5
p.M277E	5
p.S768I+p.V769L	5
p.L861Q+p.T790M	4
p.L858K	4
p.X500_splice	4
p.S229C	4
p.R108K	4
p.X640_splice	4
p.S752F	4
p.V769_D770insGSV	4
p.R98Q	4
p.S768I	3
p.G1185S	3
p.G719S+p.R776H	3
p.L861Q+p.S720F	3
p.R748K	3
p.N771delinsKPP	3
p.L861R	3
p.T725M	3
p.A118=	3
p.H773_V774dup	3
p.G719C+p.S768I+p.T790M	3
p.G719A+p.L62R	3
p.A127T	3
p.G719S+p.S768N	3
p.C535Y+p.P520T	2
p.D761Y+p.G719A	2
p.N771Gfs*56	2
p.E709K	2
p.R165Q	2
p.G719D	2
p.D770_N771insGD	2
p.D770delinsEH	2
p.L858Q+p.T790M	2
p.G724S	2
p.X627_splice	2
p.G1185V	2
p.X875_splice	2
p.X544_splice	2
p.D770delinsEF	2
p.T572A+p.Y764F	2
p.D770delinsEL	2
p.D537Y	2
p.G719C+p.L747S	2
p.E709K+p.G719C	2
p.R377M	2
p.E84K	2
p.G719D+p.L861Q	2
p.I744M+p.L747A	2
p.P772A	2
p.G1134V	2
p.H835L+p.L833V	2
p.X763_splice	2
p.E709K+p.G719S	2
p.X901_splice	2
p.G312W	2
p.N771_H773dup+p.V845L+p.X1055_splice	2
p.E709A+p.G719C	2
p.A1102S	2
p.E709A+p.G719R	2
p.X297_splice	2
p.G719C+p.L861Q	2
p.L747Rfs*13	2
p.H773_V774insTH	2
p.L858_A859delinsRS	2
p.L718=	2
p.H773R	2
p.G719A+p.V769M	2
p.G719S	2
p.E709V+p.G719C	2
p.I556M	2
p.N771_P772insH	2
p.S768_V769delinsIM	2
p.K226*	2
p.W516*	2
p.A289F	2
p.N771_P772insV	2
p.R527W	2
p.L747Qfs*16	2
p.E746Ifs*16	2
p.V1097L	2
p.N1116I	2
p.G719A+p.G779C	2
p.L861Q+p.S768I	2
p.*875*	2
p.L833_V834delinsFL+p.L858_A859delinsRS	2
p.G719A+p.R108K	2
p.K913M	2
p.N771delinsGF	2
p.L844Q	2
p.R165W	2
p.V774M	2
p.G779C	2
p.R574Q	2
p.Y998C	2
p.*640*	2
p.A743G	1
p.R494I	1
p.R776H	1
p.A767_S768insTVA	1
p.G663W	1
p.S768_V769delinsIL+p.X297_splice	1
p.H773delinsPNPY	1
p.Y813H	1
p.D974V	1
p.N771_P772insG	1
p.D770_N771insGF	1
p.G8R	1
p.G719C+p.L833V	1
p.E1062Q	1
p.A1201T	1
p.R427L	1
p.D770_N771insY+p.S1030L	1
p.L703F	1
p.E928Q+p.I946M	1
p.T1150I	1
p.P772_H773insYNP	1
p.Q71E	1
p.Q787P	1
p.S306Y	1
p.A289V	1
p.Q1020R	1
p.Q1159*	1
p.C797S+p.L747Afs*11+p.T790M	1
p.Q486H	1
p.E84V	1
p.G485S	1
p.V441I	1
p.L833V+p.V774M	1
p.H773_V774insGNPH	1
p.A289D	1
p.E746_L747delinsIP	1
p.Q276_M277delinsRE	1
p.G719S+p.L861Q+p.T790M	1
p.A439P	1
p.E709_T710delinsG	1
p.L861Q+p.R776C	1
p.V292L	1
p.H773_V774insHH	1
p.P772_C775dup	1
p.C628Y+p.Q1113*	1
p.Q849L	1
p.E1005V	1
p.G719A+p.K714E	1
p.D770delinsGTH	1
p.T502A	1
p.X876_splice	1
p.A289Y	1
p.V774L	1
p.W410L	1
p.E424K	1
p.C1058F+p.G719A+p.R776C	1
p.R108S	1
p.D770_N771insSMD	1
p.R986K	1
p.S768I+p.T790M	1
p.V536L	1
p.L1198V	1
p.Y626C	1
p.A508V	1
p.R836G	1
p.D416Y	1
p.Y1138*	1
p.E134*	1
p.P753Q	1
p.L861Q+p.R776H	1
p.P520L	1
p.T1046S	1
p.L369F	1
p.L606P	1
p.L747Hfs*12	1
p.Q1106H	1
p.H773Yfs*56	1
p.E709A+p.L861R	1
p.A120G	1
p.I966S	1
p.T725S	1
p.M178I	1
p.R999H	1
p.P772_H773insIC	1
p.N771Gfs*56+p.N771Y+p.N771delinsRY	1
p.Q976H	1
p.V769_D770insGQ	1
p.X1038_splice	1
p.V1105M	1
p.G873R	1
p.D770delinsEQP	1
p.*187*	1
p.L833V+p.L838V	1
p.K739_I740insNSRRYQ+p.V651M	1
p.A972T	1
p.V461=	1
p.R836=	1
p.D770delinsEQPA	1
p.Q982H	1
p.G779C+p.G779V	1
p.M766T	1
p.D388Y	1
p.A1192V	1
p.X336_splice	1
p.M766delinsIGHA	1
p.I744V	1
p.L979F	1
p.S220C	1
p.I426M	1
p.E84V+p.G719A	1
p.P266Q	1
p.S695I	1
p.X1091_splice	1
p.S921N	1
p.V323I	1
p.V843L	1
p.K327*	1
p.Y891C	1
p.G434A	1
p.G719S+p.V1097I	1
p.G627R	1
p.E421Q	1
p.V659L	1
p.D770_N771insG+p.N771Y	1
p.A237S+p.G719C	1
p.E746V	1
p.S695N	1
p.L747Ffs*14	1
p.N771delinsKPPH	1
p.N604del	1
p.H773delinsPRD	1
p.L119Ffs*4	1
p.L747Qfs*15	1
p.A767_S768insQRG+p.V765L	1
p.D770N	1
p.*728*	1
p.G1075=	1
p.D770_N771insQPT	1
p.L861R+p.S768I	1
p.H773delinsQI+p.N771H	1
p.N771I+p.N771Y+p.N771delinsGF	1
p.A698S	1
p.N1112S	1
p.R832L	1
p.D770_N771insKRR	1
p.P265L	1
p.G719A+p.L833_V834delinsFL	1
p.L858Q+p.V843I	1
p.L858K+p.L861Q	1
p.A743S	1
p.A1076L	1
p.T488Pfs*4	1
p.Q684L	1
p.S511Y	1
p.D247N	1
p.M766I	1
p.R451H	1
p.G719A+p.X983_splice	1
p.D1051Y	1
p.N152S	1
p.N771_P772insGH	1
p.D761Y+p.L858Q	1
p.N771delinsRD	1
p.D770_V774dup+p.Q791E	1
p.D770_P772dup+p.H773Y	1
p.C797S+p.D770_P772dup+p.H773Y+p.T790M	1
p.C251*	1
p.C797S+p.P772_H773insGHP	1
p.G665D+p.N1148D	1
p.T648S	1
p.V61D	1
p.G649V	1
p.P228R	1
p.S768_V769insMDS	1
p.D1127H	1
p.M600I	1
p.R677H	1
p.D1152H	1
p.L883F	1
p.H773Tfs*126	1
p.L655F	1
p.V1147F	1
p.T1131P	1
p.S1104F	1
p.M277T	1
p.P741S	1
p.E1015K	1
p.K875N	1
p.P772_H773insPH	1
p.P332T	1
p.E1091Q+p.R252L	1
p.D770_N771insQR	1
p.C797S+p.G719C+p.S768I	1
p.K133E	1
p.F254I	1
p.G482W	1
p.H773L+p.H773_V774delinsLM+p.V774M	1
p.G719S+p.L707W	1
p.G588D	1
p.P772_H773insPR	1
p.H621R+p.P1090S	1
p.G343C+p.I407Sfs*5	1
p.G729A+p.L858Q	1
p.L858Q+p.V834L	1
p.M825I	1
p.G719A+p.Q791L	1
p.G796S	1
p.D1009Y	1
p.X823_splice	1
p.G598V+p.G719S+p.V834L	1
p.Y1069N	1
p.X81_splice	1
p.N771Vfs*56	1
p.G601*	1
p.H304Y	1
p.E685K	1
p.H773L+p.V774M	1
p.T363P	1
p.G485C	1
p.C31G	1
p.A767_V769dup+p.R836C	1
p.P772_H773insGDP	1
p.I740V	1
p.D247H	1
p.I780M	1
p.Q435*	1
p.P772_H773insQ	1
p.G719C+p.Y299_V300delinsW	1
p.G863C	1
p.Q1113H	1
p.D379N+p.L861Q+p.P389S+p.T790M	1
p.X982_splice	1
p.P3L	1
p.G719C+p.S645C	1
p.V902L	1
p.S442I	1
p.N540Y	1
p.N444S	1
p.D942N	1
p.P136H	1
p.G598V+p.G719S	1
p.T1041A	1
p.H621L	1
p.R574P	1
p.G403R	1
p.Q1067*+p.R309*	1
p.S123Lfs*10	1
p.A839T	1
p.S645C	1
p.V524I	1
p.A310V	1
p.V769_D770insGG	1
p.X728_splice	1
p.R836H	1
p.G874C	1
p.C333F	1
p.Q1143H	1
p.G1189V	1
p.E746_K754delinsRSNISESQQ	1
p.G810A	1
p.D770_N771insKD	1
p.D956N	1
p.K325N	1
p.G614S	1
p.Q1067K	1
p.Y1016N	1
p.G719A+p.K757M	1
p.I1082L	1
p.E709A+p.L861Q	1
p.D1014Y+p.X30_splice	1
p.R255L	1
p.L833F+p.L861Q	1
p.D1014N	1
p.W200C	1
p.E709A+p.G719R+p.T790M	1
p.A1013S	1
p.F481Gfs*10	1
p.G459V+p.W477Cfs*15	1
p.Q217*	1
p.E709K+p.G719S+p.N115K	1
p.*761*	1
p.E142*	1
p.G724C	1
p.V717=	1
p.P772_H773insPNP	1
p.C797S+p.S752F	1
p.E746Ifs*16+p.L747Ffs*16+p.T710S	1
p.L104M	1
p.P772_H773insNAH	1
p.V769_D770insCV	1
p.*500*	1
p.E736=	1
p.*500*+p.*500*+p.Y112H	1
p.E746_S752delinsVLREATF+p.S752F	1
p.L101Ffs*24	1
p.*142*+p.X823_splice	1
p.G810D+p.L606=+p.M825Hfs*72+p.N124Y+p.S768_D770dup+p.V802I	1
p.*627*+p.I821Dfs*76+p.L747Qfs*16+p.L862=+p.S784=+p.T751Ifs*11	1
p.A118V+p.L606=+p.Q105Pfs*20	1
p.A864=	1
p.R252C	1
p.K80R	1
p.C781F	1
p.G719A+p.S768I+p.T790M	1
p.H773R+p.T790M	1
p.K209I	1
p.V1011L	1
p.C595Y	1
p.G131A	1
p.G724S+p.S768I	1
p.R252H	1
p.Y275F	1
p.E746Vfs*16	1
p.N568I	1
p.L858M+p.L861Q	1
p.D770Hfs*57	1
p.R255*	1
p.R222L	1
p.G185C	1
p.E554Q+p.E561K	1
p.T790M+p.V774M	1
p.X142_splice	1
p.N771_P772insHN	1
p.A822T	1
p.V159M	1
p.E865*	1
p.T725K	1
p.G652W	1
p.A864V	1
p.L861R+p.P1073T	1
p.E804K	1
p.X688_splice	1
p.X729_splice	1
p.T751I	1
p.V616L	1
p.T302H	1
p.E513D	1
p.N771delinsKP	1
p.L838V+p.L861Q	1
p.A822T+p.G575E	1
p.A722=+p.H870Y+p.Y813*	1
p.K293=	1
p.H773Y	1
p.*875*+p.A289V+p.G283=+p.I780=	1
p.N771Y	1
p.M766delinsIGQR+p.N771S	1
p.E746Vfs*16+p.L747Ffs*16	1
p.N756S	1
p.N771delinsKHKH	1
p.N771delinsRY	1
p.E866K	1
p.E746_L747delinsDP+p.T790M	1
p.D770delinsEQPL+p.H773Y	1
p.T785=	1
p.A755G+p.E746Vfs*11+p.P753Rfs*13	1
p.G719A+p.I744M	1
p.P753=	1
p.A859S	1
p.A871E	1
p.T790=	1
p.E709A+p.G719C+p.P281L+p.V742I	1
p.N103I	1
p.G911A+p.M945I	1
p.N771delinsSTH	1
p.A24S	1
p.L747Qfs*12	1
p.S899N	1
p.S1070T	1
p.P622A	1
p.T274A	1
p.N1094Y	1
p.P1108R	1
p.V742F	1
p.L747F+p.L861Q	1
p.G221V	1
p.G719A+p.L707W+p.T790M	1
p.A13T+p.T725M	1
p.D368Y	1
p.A955T	1
p.K642N	1
p.A1118S	1
p.V765L	1
p.C775Y+p.G719C+p.S768I+p.T790M	1
p.N771_P772insHH	1
p.Q1106L	1
p.E282D	1
p.C1049R	1
p.V1010L	1
p.R1052G	1
p.X210_splice	1
p.I213M	1
p.A767delinsGHS	1
p.H584R	1
p.H233R	1
p.D770delinsEL+p.N771Y	1
p.G719A+p.H1124Pfs*44+p.S768I	1
p.A698G	1
p.S464T	1
p.H773_V774insY	1
p.R1121G	1
p.P100L	1
p.V398I	1
p.A972_R973delinsG	1
p.E866Kfs*37	1
p.E1079*+p.L861Q	1
p.K676N	1
p.V769_D770insEASV	1
p.P934S	1
p.E519Q	1
p.N94Y	1
p.E709V+p.G719S	1
p.L858_K860delinsRAI	1
p.G719V	1
p.L964M	1
p.A147T	1
p.P934L	1
p.G1054V	1
p.G221R	1
p.N771delinsTH	1
p.C1146R	1
p.V769_D770insATP	1
p.Q163L	1
p.D303E	1
p.N771_P772insTP	1
p.V774_C775insQPP	1
p.E709K+p.T790M	1
p.E746Vfs*11+p.P753Rfs*13	1
p.A722=	1
p.K713T	1
p.A118=+p.A289T+p.L861Q	1
p.G719A+p.I706T	1
p.L858Wfs*45	1
p.L747Qfs*16+p.T751Kfs*9+p.T790M	1
p.A289V+p.G719C	1
p.A289V+p.G724S	1
p.P596L	1
p.L747Qfs*16+p.T751Ifs*11	1
p.V599I	1
p.L119=	1
p.I744M+p.T790M	1
p.A755G	1
p.G724A+p.R108G	1
p.N700S	1
p.F723C+p.T594=	1
p.X575_splice	1
p.E749Q	1
p.I706T	1
p.E749_S752delinsAKRT	1
p.Q791Afs*106	1
p.L718Q+p.V843I	1
p.M766_A767insWPA	1
p.A859Gfs*38+p.Q791Afs*106+p.S720Lfs*9	1
p.T1191I	1

## Sheet: Table S9
complex mutations	HGVSp_Short
p.T790M+p.V774M	1
p.T572A+p.Y764F	2
p.S768I+p.V774M	5
p.S768I+p.V769L	5
p.S768I+p.T790M	1
p.S768_V769delinsIL+p.X297_splice	1
p.Q1067*+p.R309*	1
p.N771I+p.N771Y+p.N771delinsGF	1
p.N771Gfs*56+p.N771Y+p.N771delinsRY	1
p.N771_H773dup+p.V845L+p.X1055_splice	2
p.M766delinsIGQR+p.N771S	1
p.L861R+p.S768I	1
p.L861R+p.P1073T	1
p.L861Q+p.T790M	4
p.L861Q+p.S768I	2
p.L861Q+p.S720F	3
p.L861Q+p.R776H	1
p.L861Q+p.R776C	1
p.L858Q+p.V843I	1
p.L858Q+p.V834L	1
p.L858Q+p.T790M	2
p.L858M+p.L861Q	1
p.L858K+p.L861Q	1
p.L838V+p.L861Q	1
p.L833V+p.V774M	1
p.L833V+p.L838V	1
p.L833F+p.L861Q	1
p.L833_V834delinsFL+p.L858_A859delinsRS	2
p.L747Qfs*16+p.T751Kfs*9+p.T790M	1
p.L747Qfs*16+p.T751Ifs*11	1
p.L747F+p.L861Q	1
p.L718Q+p.V843I	1
p.K739_I740insNSRRYQ+p.V651M	1
p.I744M+p.T790M	1
p.I744M+p.L747A	2
p.H835L+p.L833V	2
p.H773R+p.T790M	1
p.H773L+p.V774M	1
p.H773L+p.H773_V774delinsLM+p.V774M	1
p.H773delinsQI+p.N771H	1
p.H621R+p.P1090S	1
p.G911A+p.M945I	1
p.G810D+p.L606=+p.M825Hfs*72+p.N124Y+p.S768_D770dup+p.V802I	1
p.G779C+p.G779V	1
p.G729A+p.L858Q	1
p.G724S+p.S768I	1
p.G724A+p.R108G	1
p.G719S+p.V1097I	1
p.G719S+p.S768N	3
p.G719S+p.S768I	14
p.G719S+p.R776H	3
p.G719S+p.L861Q+p.T790M	1
p.G719S+p.L861Q	10
p.G719S+p.L707W	1
p.G719D+p.L861Q	2
p.G719C+p.Y299_V300delinsW	1
p.G719C+p.S768I+p.T790M	3
p.G719C+p.S768I	40
p.G719C+p.S645C	1
p.G719C+p.L861Q	2
p.G719C+p.L833V	1
p.G719C+p.L747S	2
p.G719A+p.X983_splice	1
p.G719A+p.V769M	2
p.G719A+p.T790M	6
p.G719A+p.S768I+p.T790M	1
p.G719A+p.S768I	22
p.G719A+p.R776H	6
p.G719A+p.R108K	2
p.G719A+p.Q791L	1
p.G719A+p.L861Q	12
p.G719A+p.L833V	5
p.G719A+p.L833_V834delinsFL	1
p.G719A+p.L707W+p.T790M	1
p.G719A+p.L62R	3
p.G719A+p.K757M	1
p.G719A+p.K714E	1
p.G719A+p.I744M	1
p.G719A+p.I706T	1
p.G719A+p.H1124Pfs*44+p.S768I	1
p.G719A+p.G779C	2
p.G665D+p.N1148D	1
p.G598V+p.G719S+p.V834L	1
p.G598V+p.G719S	1
p.G459V+p.W477Cfs*15	1
p.G343C+p.I407Sfs*5	1
p.F723C+p.T594=	1
p.E928Q+p.I946M	1
p.E84V+p.G719A	1
p.E746Vfs*16+p.L747Ffs*16	1
p.E746Vfs*11+p.P753Rfs*13	1
p.E746Ifs*16+p.L747Ffs*16+p.T710S	1
p.E746_S752delinsVLREATF+p.S752F	1
p.E746_L747delinsDP+p.T790M	1
p.E709V+p.G719S	1
p.E709V+p.G719C	2
p.E709K+p.T790M	1
p.E709K+p.G719S+p.N115K	1
p.E709K+p.G719S	2
p.E709K+p.G719C	2
p.E709K+p.G719A	11
p.E709A+p.L861R	1
p.E709A+p.L861Q	1
p.E709A+p.G719S	8
p.E709A+p.G719R+p.T790M	1
p.E709A+p.G719R	2
p.E709A+p.G719C+p.P281L+p.V742I	1
p.E709A+p.G719C	2
p.E709A+p.G719A	12
p.E554Q+p.E561K	1
p.E1091Q+p.R252L	1
p.E1079*+p.L861Q	1
p.D770delinsEQPL+p.H773Y	1
p.D770delinsEL+p.N771Y	1
p.D770_V774dup+p.Q791E	1
p.D770_P772dup+p.H773Y	1
p.D770_N771insY+p.S1030L	1
p.D770_N771insG+p.N771Y	1
p.D761Y+p.L858Q	1
p.D761Y+p.G719A	2
p.D379N+p.L861Q+p.P389S+p.T790M	1
p.D1014Y+p.X30_splice	1
p.C797S+p.S752F	1
p.C797S+p.P772_H773insGHP	1
p.C797S+p.L747Afs*11+p.T790M	1
p.C797S+p.G719C+p.S768I	1
p.C797S+p.D770_P772dup+p.H773Y+p.T790M	1
p.C775Y+p.G719C+p.S768I+p.T790M	1
p.C628Y+p.Q1113*	1
p.C535Y+p.P520T	2
p.C1058F+p.G719A+p.R776C	1
p.A859Gfs*38+p.Q791Afs*106+p.S720Lfs*9	1
p.A822T+p.G575E	1
p.A767_V769dup+p.R836C	1
p.A767_S768insQRG+p.V765L	1
p.A755G+p.E746Vfs*11+p.P753Rfs*13	1
p.A722=+p.H870Y+p.Y813*	1
p.A289V+p.G724S	1
p.A289V+p.G719C	1
p.A237S+p.G719C	1
p.A13T+p.T725M	1
p.A118V+p.L606=+p.Q105Pfs*20	1
p.A118=+p.A289T+p.L861Q	1
p.*875*+p.A289V+p.G283=+p.I780=	1
p.*627*+p.I821Dfs*76+p.L747Qfs*16+p.L862=+p.S784=+p.T751Ifs*11	1
p.*500*+p.*500*+p.Y112H	1
p.*142*+p.X823_splice	1
	323
